# Supplementary material for: A meta-analysis of genome-wide association studies identifies multiple longevity genes
Source: Nat Commun. 2019 Aug 14;10:3669. doi: 10.1038/s41467-019-11558-2 (PMC6694136; doi:10.1038/s41467-019-11558-2)
Supplement: Supplementary file 2 — Dataset 1 [file 41467_2019_11558_MOESM2_ESM.xlsx]

## Sheet: Supplementary_Data_1
Supplementary Data 1. Results of previously identified loci for human lifespan and longevity in the European genome-wide association meta-analyses of the 90th percentile cases versus dead controls and 99th percentile cases versus all controls.
						Original publication						90th percentile cases versus all controls						99th percentile cases versus all controls
Publication	Phenotype	SNP	Chr	Position	Candidate gene	EA	N (cases/controls)	OR	HR	Beta	P	EAF	OR	95% CI	P	I2 (%)	Phet	EAF	OR	95% CI	P	I2 (%)	Phet	Reference
Zeng et al. 2016	Age ≥100 years	rs2069837	7	22768027	IL6	G	2,178/2,299	0.61			4.05e-08	0.0817	0.928486	0.87 - 1.00	0.03782	0	0.7143	0.0893	0.945161	0.85 - 1.05	0.3044	25	0.2058	Zeng Y, et al. Novel loci and pathways significantly associated with longevity. Sci Rep 6, 21243 (2016).
Zeng et al. 2016	Age ≥100 years	rs2440012	13	19440123	ANKRD20A9P	G	2,178/2,299	0.602			4.89e-08													Zeng Y, et al. Novel loci and pathways significantly associated with longevity. Sci Rep 6, 21243 (2016).
Flachsbart et al. 2016	Age ≥90 years	rs2706372	5	131935477	RAD50/IL13	T	3,208/8,919	1.2			5.42e-07	0.2093	1.05075	1.00 - 1.10	0.04296	0	0.9547	0.2082	1.02737	0.95 - 1.11	0.5032	0	0.6433	Flachsbart F, et al. Immunochip analysis identifies association of the RAD50/IL13 region with human longevity. Aging Cell 15, 585-588 (2016).
Deelen et al. 2014	Age ≥90 years	rs2149954	5	157820602	EBF1	T	12,704/75,374	1.1			1.74e-08	0.3698	1.05285	1.01 - 1.10	0.01188	0	0.6986	0.3694	1.06205	0.99 - 1.13	0.07203	25.4	0.2016	Deelen J, et al. Genome-wide association meta-analysis of human longevity identifies a novel locus conferring survival beyond 90 years of age. Hum Mol Genet 23, 4420-4432 (2014).
Broer et al. 2015	Age ≥90 years	rs1416280	6	102886643	GRIK2	C	6,036/3,757	1.24			5.09e-08	0.7451	1.0319	0.99 - 1.08	0.1597	30.5	0.1079	0.7516	1.00622	0.94 - 1.08	0.8617	18.4	0.2626	Broer L, et al. GWAS of longevity in CHARGE consortium confirms APOE and FOXO3 candidacy. J Gerontol A Biol Sci Med Sci 70, 110-118 (2015).
Broer et al. 2015	Age ≥90 years	rs2802292	6	108908518	FOXO3	G	10,574/9.664	1.17			1.85e-10	0.3781	1.08188	1.04 - 1.12	6.814e-05	22.7	0.1854	0.3804	1.12964	1.06 - 1.20	8.341e-05	0	0.746	Broer L, et al. GWAS of longevity in CHARGE consortium confirms APOE and FOXO3 candidacy. J Gerontol A Biol Sci Med Sci 70, 110-118 (2015).
Broer et al. 2015	Age ≥90 years	rs10457180	6	108965039	FOXO3	A	6,036/3,757	0.87			8.56e-05	0.697	0.911649	0.88 - 0.95	9.498e-06	0	0.4741	0.6995	0.876692	0.82 - 0.94	6.48e-05	0	0.699	Broer L, et al. GWAS of longevity in CHARGE consortium confirms APOE and FOXO3 candidacy. J Gerontol A Biol Sci Med Sci 70, 110-118 (2015).
Sebastiani et al. 2017	Age ≥99th percentile	rs2008465	2	10154254	GRHL1	A	2,070/6,259	1.25			3e-07	0.444	1.03314	0.99 - 1.08	0.114	4.6	0.4007	0.4464	1.07315	1.00 - 1.15	0.0352	40.2	0.08072	Sebastiani P, et al. Four Genome-Wide Association Studies Identify New Extreme Longevity Variants. J Gerontol A Biol Sci Med Sci 72, 1453-1464 (2017).
Sebastiani et al. 2017	Age ≥99th percentile	rs28391193	4	111157998	ELOVL6	A	2,070/6,259	2.08			2e-07	0.0146	1.00682	0.82 - 1.24	0.9481	45.8	0.04132	0.0181	1.06449	0.76 - 1.48	0.7124	76	0.005783	Sebastiani P, et al. Four Genome-Wide Association Studies Identify New Extreme Longevity Variants. J Gerontol A Biol Sci Med Sci 72, 1453-1464 (2017).
Sebastiani et al. 2017	Age ≥99th percentile	rs72834698	6	26176517	HIST1H2BD	A	2,070/6,259	1.36			4e-07	0.136	1.09363	1.03 - 1.16	0.003136	0	0.9252	0.1347	1.06492	0.97 - 1.17	0.2056	0	0.8101	Sebastiani P, et al. Four Genome-Wide Association Studies Identify New Extreme Longevity Variants. J Gerontol A Biol Sci Med Sci 72, 1453-1464 (2017).
Sebastiani et al. 2017	Age ≥99th percentile	rs3764814	7	6189780	USP42	C	2,070/6,259	1.66			5e-15	0.0812	1.08112	1.01 - 1.16	0.03091	11.2	0.3206	0.0788	1.0835	0.97 - 1.21	0.1656	58.3	0.00762	Sebastiani P, et al. Four Genome-Wide Association Studies Identify New Extreme Longevity Variants. J Gerontol A Biol Sci Med Sci 72, 1453-1464 (2017).
Sebastiani et al. 2017	Age ≥99th percentile	rs7976168	12	83438559	TMTC2	A	2,070/6,259	1.29			4e-09	0.6705	0.972291	0.93 - 1.01	0.1679	28.5	0.1255	0.6707	1.00813	0.95 - 1.07	0.7963	44.2	0.04923	Sebastiani P, et al. Four Genome-Wide Association Studies Identify New Extreme Longevity Variants. J Gerontol A Biol Sci Med Sci 72, 1453-1464 (2017).
Sebastiani et al. 2017	Age ≥99th percentile	rs7185374	16	48450368	SIAH1	A	2,070/6,259	1.28			2e-07	0.7111	1.04112	0.99 - 1.09	0.1004	10.2	0.3345	0.7071	1.07144	0.99 - 1.16	0.08013	0	0.5724	Sebastiani P, et al. Four Genome-Wide Association Studies Identify New Extreme Longevity Variants. J Gerontol A Biol Sci Med Sci 72, 1453-1464 (2017).
Fortney et al. 2015	Age ≥100 years (iGWAS)	rs4977756	9	22068652	CDKN2A/ANRIL	G	801/914	1.37			2.46e-08	0.4	1.08883	1.05 - 1.13	1.389e-05	4.6	0.3999	0.3947	1.16941	1.10 - 1.24	3.502e-07	0	0.9019	Fortney K, et al. Genome-Wide Scan Informed by Age-Related Disease Identifies Loci for Exceptional Human Longevity. PLoS Genet 11, e1005728 (2015).
Fortney et al. 2015	Age ≥100 years (iGWAS)	rs3184504	12	111884608	SH2B3/ATXN2	G	801/914	1.27			7.88e-07	0.5079	1.04477	1.01 - 1.08	0.022	0	0.8252	0.4912	1.07476	1.01 - 1.14	0.01528	14	0.3068	Fortney K, et al. Genome-Wide Scan Informed by Age-Related Disease Identifies Loci for Exceptional Human Longevity. PLoS Genet 11, e1005728 (2015).
Fortney et al. 2015	Age ≥90 years (iGWAS)	rs514659	9	136142203	ABO	A	5406/15112	1.12a			2.51e-07	0.6534	1.02963	0.99 - 1.07	0.1473	35.6	0.06784	0.6479	1.03272	0.97 - 1.10	0.3018	41.6	0.06395	Fortney K, et al. Genome-Wide Scan Informed by Age-Related Disease Identifies Loci for Exceptional Human Longevity. PLoS Genet 11, e1005728 (2015).
Yashin et al. 2018	Age at death	rs1927465	10	94996522	MYOF	A	877/2,462			0.42	1.09e-08	0.1714	1.02153	0.97 - 1.07	0.4115	0	0.8966	0.1877	1.05475	0.98 - 1.14	0.1755	0	0.8286	Yashin AI, et al. Genetics of Human Longevity From Incomplete Data: New Findings From the Long Life Family Study. J Gerontol A Biol Sci Med Sci 73, 1472-1481 (2018).
Pilling et al. 2017	Both parents top 10%	rs139137459	11	119269958	USP2-AS1	G	7,182/79,767			-0.0906	2.7e-08													Pilling LC, et al. Human longevity: 25 genetic loci associated in 389,166 UK biobank participants. Aging (Albany NY) 9, 2504-2520 (2017).
Pilling et al. 2017	Both parents top 10%	rs28926173	18	13886719	MC2R	G	7,182/79,767			-0.0264	2.3e-08	0.9605	1.06035	0.94 - 1.20	0.3386	20.2	0.2183	0.961	1.01654	0.83 - 1.24	0.8729	0	0.9789	Pilling LC, et al. Human longevity: 25 genetic loci associated in 389,166 UK biobank participants. Aging (Albany NY) 9, 2504-2520 (2017).
Timmers et al. 2019	Parental lifespan	rs1230666	1	114173410	MAGI3	G	1012240		1.03277		6.4e-09	0.8636	1.04019	0.98 - 1.10	0.1855	0	0.6337	0.8674	1.04436	0.95 - 1.15	0.3608	0	0.4497	Timmers PRHJ, et al. Genomics of 1 million parent lifespans implicates novel pathways and common diseases and distinguishes survival chances. Elife 8 (2019).
Timmers et al. 2019	Parental lifespan	rs1275922	2	26932887	KCNK3	G	1012240		1.02613		6e-09	0.7274	1.05971	1.01 - 1.11	0.01309	35.8	0.07101	0.7339	1.06759	0.99 - 1.15	0.08872	17.9	0.2734	Timmers PRHJ, et al. Genomics of 1 million parent lifespans implicates novel pathways and common diseases and distinguishes survival chances. Elife 8 (2019).
Timmers et al. 2019	Parental lifespan	rs61348208	4	3089564	HTT	T	1012240		1.02326		5.8e-09	0.4007	1.02706	0.99 - 1.07	0.1894	14.2	0.2868	0.3961	1.08883	1.02 - 1.16	0.009284	0	0.6002	Timmers PRHJ, et al. Genomics of 1 million parent lifespans implicates novel pathways and common diseases and distinguishes survival chances. Elife 8 (2019).
Timmers et al. 2019	Parental lifespan	rs34967069	6	32591248	HLA-DQA1	T	1012240		1.05774		4.3e-09	0.1205	1.04697	0.97 - 1.13	0.2582	21.9	0.2351	0.1268	1.07197	0.95 - 1.20	0.2431	0	0.7014	Timmers PRHJ, et al. Genomics of 1 million parent lifespans implicates novel pathways and common diseases and distinguishes survival chances. Elife 8 (2019).
Timmers et al. 2019	Parental lifespan	rs10455872	6	161010118	LPA	A	1012240		1.07938		8.5e-25	0.9385	1.13156	1.04 - 1.24	0.006513	0	0.6925	0.9377	1.19029	1.03 - 1.38	0.02161	24	0.2299	Timmers PRHJ, et al. Genomics of 1 million parent lifespans implicates novel pathways and common diseases and distinguishes survival chances. Elife 8 (2019).
Timmers et al. 2019	Parental lifespan	rs1556516	9	22100176	CDKN2B-AS1	G	1012240		1.02542		7.5e-11	0.5003	1.07004	1.03 - 1.11	0.0003994	0	0.5692	0.4868	1.12592	1.06 - 1.19	7.082e-05	0	0.9226	Timmers PRHJ, et al. Genomics of 1 million parent lifespans implicates novel pathways and common diseases and distinguishes survival chances. Elife 8 (2019).
Timmers et al. 2019	Parental lifespan	rs11065979	12	112059557	ATXN2/BRAP	C	1012240		1.02838		1e-12	0.5492	1.04477	1.01 - 1.09	0.02645	1.6	0.4354	0.5324	1.07197	1.01 - 1.14	0.02264	23.2	0.2157	Timmers PRHJ, et al. Genomics of 1 million parent lifespans implicates novel pathways and common diseases and distinguishes survival chances. Elife 8 (2019).
Timmers et al. 2019	Parental lifespan	rs8042849	15	78817929	CHRNA3/5	T	1012240		1.04465		1.6e-26	0.608	1.01796	0.98 - 1.06	0.403	0	0.5824	0.6053	0.981081	0.92 - 1.05	0.5773	14.2	0.3083	Timmers PRHJ, et al. Genomics of 1 million parent lifespans implicates novel pathways and common diseases and distinguishes survival chances. Elife 8 (2019).
Timmers et al. 2019	Parental lifespan	rs6224	15	91423543	FURIN/FES	G	1012240		1.02539		1.3e-10	0.5362	1.03149	0.99 - 1.07	0.1316	3.1	0.4173	0.5328	1.03873	0.97 - 1.11	0.2451	0	0.8071	Timmers PRHJ, et al. Genomics of 1 million parent lifespans implicates novel pathways and common diseases and distinguishes survival chances. Elife 8 (2019).
Timmers et al. 2019	Parental lifespan	rs12924886	16	72075593	HP	A	1012240		1.02838		1.4e-08	0.806	0.993124	0.94 - 1.04	0.7858	20	0.2199	0.8004	0.972875	0.90 - 1.05	0.4984	16.7	0.2843	Timmers PRHJ, et al. Genomics of 1 million parent lifespans implicates novel pathways and common diseases and distinguishes survival chances. Elife 8 (2019).
Timmers et al. 2019	Parental lifespan	rs142158911	19	11190534	LDLR	A	1012240		1.03614		8.1e-09	0.1156	1.08546	1.02 - 1.16	0.01147	0	0.828	0.1219	1.12176	1.02 - 1.24	0.02047	0	0.9668	Timmers PRHJ, et al. Genomics of 1 million parent lifespans implicates novel pathways and common diseases and distinguishes survival chances. Elife 8 (2019).
Joshi et al. 2017	Parental age at death	rs34831921	6	32590768	HLA-DQA1/DRB1	A	586626		0.942		4.18e-08	0.1207	1.04697	0.97 - 1.13	0.2579	20.5	0.248	0.1269	1.0693	0.95 - 1.20	0.2592	0	0.6887	Joshi PK, et al. Genome-wide meta-analysis associates HLA-DQA1/DRB1 and LPA and lifestyle factors with human longevity. Nat Commun 8, 910 (2017).
Joshi et al. 2017	Parental age at death	rs55730499	6	161005610	LPA	T	586626		1.074		8.67e-11	0.0625	0.887808	0.81 - 0.97	0.0088	0	0.6523	0.0626	0.841727	0.73 - 0.98	0.02356	16.7	0.2942	Joshi PK, et al. Genome-wide meta-analysis associates HLA-DQA1/DRB1 and LPA and lifestyle factors with human longevity. Nat Commun 8, 910 (2017).
Joshi et al. 2017	Parental age at death	rs8042849	15	78817929	CHRNA3/5	C	586626		1.046		3.75e-14	0.392	0.982357	0.94 - 1.02	0.403	0	0.5824	0.3947	1.01928	0.95 - 1.09	0.5773	14.2	0.3083	Joshi PK, et al. Genome-wide meta-analysis associates HLA-DQA1/DRB1 and LPA and lifestyle factors with human longevity. Nat Commun 8, 910 (2017).
Tanaka et al. 2017	Parental age at death	rs35715456	18	46465348	SMAD7	Cb	5716			0.3	2.89e-08	0.2869	0.986196	0.95 - 1.03	0.5194	0	0.4593	0.2989	0.965895	0.91 - 1.03	0.2958	0	0.6989	Tanaka T, et al. Genome-wide Association Study of Parental Life Span. J Gerontol A Biol Sci Med Sci 72, 1407-1410 (2017).
Pilling et al. 2017	Parents' age at death	rs146254978	1	74867799	FPGT/TNNI3K	T	208118			-0.0692	4.6e-08													Pilling LC, et al. Human longevity: 25 genetic loci associated in 389,166 UK biobank participants. Aging (Albany NY) 9, 2504-2520 (2017).
Pilling et al. 2017	Parents' age at death	rs1627804	6	107400428	BEND3	C	208118			0.0197	4e-08	0.6831	1.01461	0.97 - 1.06	0.4864	0	0.4544	0.6913	1.03541	0.97 - 1.10	0.2877	0.3	0.4408	Pilling LC, et al. Human longevity: 25 genetic loci associated in 389,166 UK biobank participants. Aging (Albany NY) 9, 2504-2520 (2017).
Pilling et al. 2017	Parents’ attained age	rs602633	1	109821511	CELSR2...PSRC1	T	389166			-0.015	2.7e-08	0.2233	1.02634	0.98 - 1.07	0.2587	28.2	0.1282	0.224	1.02357	0.95 - 1.10	0.5203	39.5	0.07752	Pilling LC, et al. Human longevity: 25 genetic loci associated in 389,166 UK biobank participants. Aging (Albany NY) 9, 2504-2520 (2017).
Pilling et al. 2017	Parents’ attained age	rs28383322	6	32592796	HLA-DRB1…HLA-DQA1	C	389166			0.0182	5.3e-11	0.7578	0.972972	0.91 - 1.04	0.3874	0	0.899	0.7487	0.953992	0.87 - 1.05	0.3157	0	0.8549	Pilling LC, et al. Human longevity: 25 genetic loci associated in 389,166 UK biobank participants. Aging (Albany NY) 9, 2504-2520 (2017).
Pilling et al. 2017	Parents’ attained age	rs55730499	6	161005610	LPA	C	389166			-0.0361	1.7e-18	0.9375	1.12637	1.03 - 1.23	0.0088	0	0.6523	0.9374	1.18803	1.02 - 1.38	0.02356	16.7	0.2942	Pilling LC, et al. Human longevity: 25 genetic loci associated in 389,166 UK biobank participants. Aging (Albany NY) 9, 2504-2520 (2017).
Pilling et al. 2017	Parents’ attained age	rs7844965	8	27442064	EPHX2	G	389166			0.0154	7.7e-09	0.7637	1.00491	0.96 - 1.05	0.8306	32.5	0.09048	0.7619	0.990743	0.92 - 1.06	0.7917	26.6	0.1834	Pilling LC, et al. Human longevity: 25 genetic loci associated in 389,166 UK biobank participants. Aging (Albany NY) 9, 2504-2520 (2017).
Pilling et al. 2017	Parents’ attained age	rs1556516	9	22100176	CDKN2B-AS1 (ANRIL)	G	389166			-0.0181	4.7e-16	0.5003	1.07004	1.03 - 1.11	0.0003994	0	0.5692	0.4868	1.12592	1.06 - 1.19	7.082e-05	0	0.9226	Pilling LC, et al. Human longevity: 25 genetic loci associated in 389,166 UK biobank participants. Aging (Albany NY) 9, 2504-2520 (2017).
Pilling et al. 2017	Parents’ attained age	rs7137828	12	111932800	SH2B3/ATXN2	C	389166			0.017	3.4e-14	0.4907	0.95552	0.92 - 0.99	0.01916	0	0.7683	0.5057	0.931182	0.88 - 0.99	0.01831	16.1	0.2859	Pilling LC, et al. Human longevity: 25 genetic loci associated in 389,166 UK biobank participants. Aging (Albany NY) 9, 2504-2520 (2017).
Pilling et al. 2017	Parents’ attained age	rs61978928	14	75321714	PROX2	T	389166			0.0136	2e-08	0.6682	1.00713	0.97 - 1.05	0.7304	0	0.4683	0.6576	0.98462	0.93 - 1.05	0.6238	55.3	0.01045	Pilling LC, et al. Human longevity: 25 genetic loci associated in 389,166 UK biobank participants. Aging (Albany NY) 9, 2504-2520 (2017).
Pilling et al. 2017	Parents’ attained age	rs1317286	15	78896129	CHRNA3	A	389166			-0.0254	1.2e-26	0.6571	1.00844	0.97 - 1.05	0.6782	0	0.9335	0.649	1.0027	0.94 - 1.07	0.9307	0	0.6071	Pilling LC, et al. Human longevity: 25 genetic loci associated in 389,166 UK biobank participants. Aging (Albany NY) 9, 2504-2520 (2017).
Pilling et al. 2017	Parents’ attained age	rs17514846	15	91416550	FURIN	C	389166			-0.0139	7.1e-10	0.5413	1.0319	0.99 - 1.07	0.1161	10.8	0.3277	0.5356	1.05054	0.99 - 1.12	0.1232	0	0.7737	Pilling LC, et al. Human longevity: 25 genetic loci associated in 389,166 UK biobank participants. Aging (Albany NY) 9, 2504-2520 (2017).
Pilling et al. 2017	Fathers’ attained age	rs3131621	6	31425499	MICA … MICB	A	389166			-0.0124	3.6e-08	0.6945	1.0004	0.95 - 1.06	0.9884	0	0.8799	0.7154	0.997603	0.91 - 1.09	0.9578	12.3	0.3359	Pilling LC, et al. Human longevity: 25 genetic loci associated in 389,166 UK biobank participants. Aging (Albany NY) 9, 2504-2520 (2017).
Pilling et al. 2017	Fathers’ attained age	rs13262617	8	59838133	TOX	A	389166			0.036	3.1e-08	0.9613	1.06216	0.96 - 1.18	0.2546	0	0.9957	0.957	1.11851	0.95 - 1.32	0.1816	0	0.8785	Pilling LC, et al. Human longevity: 25 genetic loci associated in 389,166 UK biobank participants. Aging (Albany NY) 9, 2504-2520 (2017).
Pilling et al. 2017	Fathers’ attained age	rs61905747	11	113639842	ZW10	A	389166			-0.016	5.5e-09	0.8315	1.06833	1.02 - 1.12	0.01067	0	0.5714	0.8373	1.07133	0.99 - 1.16	0.09673	0	0.879	Pilling LC, et al. Human longevity: 25 genetic loci associated in 389,166 UK biobank participants. Aging (Albany NY) 9, 2504-2520 (2017).
Pilling et al. 2017	Fathers’ attained age	rs74011415	15	47660194	SEMA6D	G	389166			-0.0192	1.4e-08	0.8788	1.04237	0.98 - 1.11	0.1638	0	0.9731	0.877	1.01939	0.93 - 1.12	0.6777	23.9	0.2088	Pilling LC, et al. Human longevity: 25 genetic loci associated in 389,166 UK biobank participants. Aging (Albany NY) 9, 2504-2520 (2017).
Pilling et al. 2017	Fathers’ attained age	rs12461964	19	41341229	EGLN2 … CYP2A6	A	389166			-0.0126	8.2e-09	0.5163	1.01837	0.97 - 1.06	0.4166	7.1	0.3719	0.5152	1.03169	0.96 - 1.11	0.3796	14.9	0.3018	Pilling LC, et al. Human longevity: 25 genetic loci associated in 389,166 UK biobank participants. Aging (Albany NY) 9, 2504-2520 (2017).
Pilling et al. 2017	Fathers’ attained age	rs74444983	19	45745607	EXOC3L2…MARK4	T	389166			-0.0143	9.1e-09	0.7458	0.979611	0.94 - 1.03	0.3741	5.7	0.3877	0.752	1.05728	0.98 - 1.14	0.1423	38.4	0.09322	Pilling LC, et al. Human longevity: 25 genetic loci associated in 389,166 UK biobank participants. Aging (Albany NY) 9, 2504-2520 (2017).
Pilling et al. 2017	Fathers’ attained age	rs6108784	20	10964366	C20orf187	T	389166			-0.0143	1.2e-10	0.6045	0.995212	0.96 - 1.04	0.8118	0	0.8504	0.5991	0.974335	0.91 - 1.04	0.4287	0	0.9306	Pilling LC, et al. Human longevity: 25 genetic loci associated in 389,166 UK biobank participants. Aging (Albany NY) 9, 2504-2520 (2017).
Pilling et al. 2017	Fathers’ attained age	rs2273500	20	61986949	CHRNA4	T	389166			-0.0176	1.5e-08	0.8532	0.984423	0.92 - 1.05	0.6523	0	0.6862	0.856	0.95161	0.85 - 1.06	0.3814	14.4	0.3138	Pilling LC, et al. Human longevity: 25 genetic loci associated in 389,166 UK biobank participants. Aging (Albany NY) 9, 2504-2520 (2017).
Pilling et al. 2017	Mothers’ attained age	rs3130507	6	31147476	PSORS1C3 … [x]	G	389166			-0.0155	2.1e-10	0.7468	1.00592	0.95 - 1.07	0.8407	44.8	0.04053	0.7449	0.950374	0.87 - 1.04	0.2733	30.1	0.188	Pilling LC, et al. Human longevity: 25 genetic loci associated in 389,166 UK biobank participants. Aging (Albany NY) 9, 2504-2520 (2017).
Pilling et al. 2017	Mothers’ attained age	13:31871514	13	31871514	B3GALTL	T	389166			0.0979	4.7e-08													Pilling LC, et al. Human longevity: 25 genetic loci associated in 389,166 UK biobank participants. Aging (Albany NY) 9, 2504-2520 (2017).
Pilling et al. 2017	Mothers’ attained age	rs61949650	13	64836488	(intergenic)	T	389166			0.0251	2.9e-08	0.9297	0.982259	0.91 - 1.06	0.6379	0	0.5222	0.9283	0.884175	0.79 - 0.99	0.04079	6.5	0.3812	Pilling LC, et al. Human longevity: 25 genetic loci associated in 389,166 UK biobank participants. Aging (Albany NY) 9, 2504-2520 (2017).
Timmers et al. 2019	Parental lifespan (iGWAS)	rs4970836	1	109821797	CELSR2/PSRC	G	1012240			0.2234	1.6e-09	0.2483	1.03035	0.98 - 1.08	0.1958	27.5	0.1355	0.2498	1.03769	0.97 - 1.11	0.3063	34.9	0.1109	Timmers PRHJ, et al. Genomics of 1 million parent lifespans implicates novel pathways and common diseases and distinguishes survival chances. Elife 8 (2019).
Timmers et al. 2019	Parental lifespan (iGWAS)	rs6744653	2	628524	TMEM18	A	1012240			0.2772	7e-10	0.1776	1.03221	0.98 - 1.08	0.2116	4.7	0.3994	0.1841	1.07444	1.00 - 1.16	0.06106	25.3	0.1953	Timmers PRHJ, et al. Genomics of 1 million parent lifespans implicates novel pathways and common diseases and distinguishes survival chances. Elife 8 (2019).
Timmers et al. 2019	Parental lifespan (iGWAS)	rs10211471	2	237081854	GBX2/ASB18	C	1012240			0.2401	2.3e-08	0.8009	1.02501	0.98 - 1.08	0.3118	0	0.4614	0.8044	1.05022	0.97 - 1.13	0.2019	14.8	0.2996	Timmers PRHJ, et al. Genomics of 1 million parent lifespans implicates novel pathways and common diseases and distinguishes survival chances. Elife 8 (2019).
Timmers et al. 2019	Parental lifespan (iGWAS)	rs111333005	6	160487196	IGF2R	G	1012240			0.8665	6.6e-09	0.9866	1.15408	0.95 - 1.40	0.1519	0	0.5616	0.9863	0.967926	0.68 - 1.38	0.8575	0	0.6885	Timmers PRHJ, et al. Genomics of 1 million parent lifespans implicates novel pathways and common diseases and distinguishes survival chances. Elife 8 (2019).
Timmers et al. 2019	Parental lifespan (iGWAS)	rs113160991	7	75094329	POM121C	G	1012240			0.2541	7.5e-09	0.7887	1.01704	0.96 - 1.08	0.5628	0	0.7064	0.7849	0.996207	0.92 - 1.08	0.9268	0	0.5958	Timmers PRHJ, et al. Genomics of 1 million parent lifespans implicates novel pathways and common diseases and distinguishes survival chances. Elife 8 (2019).
Timmers et al. 2019	Parental lifespan (iGWAS)	rs56179563	7	129685597	ZC3HC1	A	1012240			0.2107	5.6e-09	0.3903	1.07541	1.03 - 1.12	0.001157	0	0.799	0.3918	1.08426	1.01 - 1.16	0.02588	0	0.7658	Timmers PRHJ, et al. Genomics of 1 million parent lifespans implicates novel pathways and common diseases and distinguishes survival chances. Elife 8 (2019).
Timmers et al. 2019	Parental lifespan (iGWAS)	rs2519093	9	136141870	ABO	C	1012240			0.2244	1.9e-08	0.8043	1.04676	1.00 - 1.10	0.06161	20.7	0.2068	0.8012	1.01025	0.94 - 1.09	0.7837	59.3	0.004574	Timmers PRHJ, et al. Genomics of 1 million parent lifespans implicates novel pathways and common diseases and distinguishes survival chances. Elife 8 (2019).
McDaid et al. 2017	Parental age at death (iGWAS)	rs12117661	1	55487346	BSND	G	276796		0.981		5.47e-07	0.2569	1.02685	0.98 - 1.08	0.2619	0	0.7913	0.2631	1.02973	0.96 - 1.11	0.4445	0	0.9757	McDaid AF, et al. Bayesian association scan reveals loci associated with human lifespan and linked biomarkers. Nat Commun 8, 15842 (2017).
McDaid et al. 2017	Parental age at death (iGWAS)	rs17114036	1	56962821	PPAP2B	G	276796		0.978		1.8e-06	0.0917	1.01248	0.95 - 1.08	0.7118	5.9	0.3844	0.0935	1.08058	0.98 - 1.20	0.1371	37.5	0.0914	McDaid AF, et al. Bayesian association scan reveals loci associated with human lifespan and linked biomarkers. Nat Commun 8, 15842 (2017).
McDaid et al. 2017	Parental age at death (iGWAS)	rs646776	1	109818530	CELSR2	T	276796		1.015		6.97e-08	0.7743	0.96841	0.93 - 1.01	0.1579	25.6	0.1542	0.7722	0.964158	0.90 - 1.03	0.3034	47.1	0.03572	McDaid AF, et al. Bayesian association scan reveals loci associated with human lifespan and linked biomarkers. Nat Commun 8, 15842 (2017).
McDaid et al. 2017	Parental age at death (iGWAS)	rs2909448	2	162866255	DPP4	T	276796		0.987		4.63e-06	0.5766	0.984718	0.95 - 1.02	0.4251	37.4	0.0558	0.5797	0.976676	0.92 - 1.04	0.4347	0	0.9887	McDaid AF, et al. Bayesian association scan reveals loci associated with human lifespan and linked biomarkers. Nat Commun 8, 15842 (2017).
McDaid et al. 2017	Parental age at death (iGWAS)	rs2352974	3	49890613	TRAIP	T	276796		1.013		2.53e-06	0.476	0.960789	0.92 - 1.00	0.04584	15.3	0.2742	0.4804	0.972097	0.91 - 1.04	0.3825	21.8	0.2361	McDaid AF, et al. Bayesian association scan reveals loci associated with human lifespan and linked biomarkers. Nat Commun 8, 15842 (2017).
McDaid et al. 2017	Parental age at death (iGWAS)	rs362296	4	3247007	MSANTD1	A	276796		0.987		3.8e-06	0.3651	1.02337	0.98 - 1.06	0.2506	0	0.5153	0.3584	1.03717	0.98 - 1.10	0.2401	38.7	0.08307	McDaid AF, et al. Bayesian association scan reveals loci associated with human lifespan and linked biomarkers. Nat Commun 8, 15842 (2017).
McDaid et al. 2017	Parental age at death (iGWAS)	rs3936510	5	55860866	C5orf67	T	276796		1.016		5.19e-06	0.1956	0.978045	0.93 - 1.03	0.3825	1.3	0.4392	0.1989	0.975993	0.90 - 1.06	0.5424	0	0.4929	McDaid AF, et al. Bayesian association scan reveals loci associated with human lifespan and linked biomarkers. Nat Commun 8, 15842 (2017).
McDaid et al. 2017	Parental age at death (iGWAS)	rs6904450	6	50921602	FTH1P5	T	276796		1.019		4.5e-08	0.1682	0.97453	0.93 - 1.03	0.319	27.1	0.1393	0.162	0.981572	0.90 - 1.06	0.6554	0	0.4818	McDaid AF, et al. Bayesian association scan reveals loci associated with human lifespan and linked biomarkers. Nat Commun 8, 15842 (2017).
McDaid et al. 2017	Parental age at death (iGWAS)	rs10455872	6	161010118	LPA	G	276796		1.034		1.6e-08	0.0615	0.883733	0.81 - 0.97	0.006513	0	0.6925	0.0623	0.840129	0.72 - 0.97	0.02161	24	0.2299	McDaid AF, et al. Bayesian association scan reveals loci associated with human lifespan and linked biomarkers. Nat Commun 8, 15842 (2017).
McDaid et al. 2017	Parental age at death (iGWAS)	rs1581675	8	19858499	LPL	A	276796		0.984		2.11e-07	0.2772	1.02778	0.99 - 1.07	0.1985	0	0.9408	0.2839	1.0015	0.94 - 1.07	0.9652	3.6	0.4097	McDaid AF, et al. Bayesian association scan reveals loci associated with human lifespan and linked biomarkers. Nat Commun 8, 15842 (2017).
McDaid et al. 2017	Parental age at death (iGWAS)	rs1333045	9	22119195	CDKN2BAS	C	276796		1.014		1.77e-08	0.511	0.942141	0.91 - 0.98	0.002967	0	0.5788	0.5126	0.912744	0.86 - 0.97	0.004878	0	0.6747	McDaid AF, et al. Bayesian association scan reveals loci associated with human lifespan and linked biomarkers. Nat Commun 8, 15842 (2017).
McDaid et al. 2017	Parental age at death (iGWAS)	rs951266	15	78878541	CHRNA5	A	276796		1.028		4.33e-10	0.3375	0.986689	0.95 - 1.03	0.5077	0	0.9151	0.3442	0.990347	0.93 - 1.05	0.7584	0	0.5889	McDaid AF, et al. Bayesian association scan reveals loci associated with human lifespan and linked biomarkers. Nat Commun 8, 15842 (2017).
McDaid et al. 2017	Parental age at death (iGWAS)	rs729583	16	12532918	SNX29	G	276796		1.014		5.15e-06	0.6104	0.974043	0.94 - 1.01	0.1878	0	0.8858	0.6117	0.973751	0.92 - 1.03	0.3896	0	0.8708	McDaid AF, et al. Bayesian association scan reveals loci associated with human lifespan and linked biomarkers. Nat Commun 8, 15842 (2017).
McDaid et al. 2017	Parental age at death (iGWAS)	rs2008514	16	28825605	NPIPB8	A	276796		1.011		8.22e-07	0.3893	1.04582	1.01 - 1.09	0.02581	0	0.5586	0.3773	1.01248	0.95 - 1.08	0.6921	0	0.4523	McDaid AF, et al. Bayesian association scan reveals loci associated with human lifespan and linked biomarkers. Nat Commun 8, 15842 (2017).
McDaid et al. 2017	Parental age at death (iGWAS)	rs9939973	16	53800568	FTO	A	276796		1.01		1.22e-06	0.4339	0.966282	0.93 - 1.00	0.07524	27.4	0.1359	0.4469	0.966185	0.91 - 1.02	0.2522	33.5	0.1224	McDaid AF, et al. Bayesian association scan reveals loci associated with human lifespan and linked biomarkers. Nat Commun 8, 15842 (2017).
Singh et al. 2017	Endophenotype LF1	rs201856309	1	108901784	NBPF6/NBPF5	D	5344			-1.182	1.67e-09	0.0281	0.93314	0.79 - 1.11	0.4228	50.7	0.01508	0.0306	1.00401	0.75 - 1.35	0.9786	2.2	0.3813	Singh J, et al. Genomewide Association Scan of a Mortality Associated Endophenotype for a Long and Healthy Life in the Long Life Family Study. J Gerontol A Biol Sci Med Sci 72, 1411-1416 (2017).
Singh et al. 2017	Endophenotype LF1	rs4477283	1	230932442	CAPN9/C1orf198	T	5344			-0.361	1.17e-08	0.2026	0.979905	0.93 - 1.03	0.3974	26.5	0.1452	0.2055	0.97824	0.91 - 1.05	0.5535	8.7	0.3604	Singh J, et al. Genomewide Association Scan of a Mortality Associated Endophenotype for a Long and Healthy Life in the Long Life Family Study. J Gerontol A Biol Sci Med Sci 72, 1411-1416 (2017).
Singh et al. 2017	Endophenotype LF1	rs61019025	10	3790907	KLF6	D	3876			0.367	4.65e-08	0.3186	1.01643	0.97 - 1.06	0.4703	23.3	0.1841	0.3167	1.05043	0.98 - 1.13	0.1789	16.9	0.283	Singh J, et al. Genomewide Association Scan of a Mortality Associated Endophenotype for a Long and Healthy Life in the Long Life Family Study. J Gerontol A Biol Sci Med Sci 72, 1411-1416 (2017).
The SNP identifiers are based on dbSNP build 150. The Chr and Position are based on Genome Reference Consortium Human Build 37 (GRCh37). EA, Effect allele; OR, Odds ratio (i.e. odds to become long-lived when carrying the effect allele); HR, Hazard ratio (i.e. hazard of death when carrying the effect allele); EAF, Effect allele frequency; 95% CI, 95% confidence interval; I2, heterogeneity statisti…
