# Supplementary material for: A meta-analysis of genome-wide association studies identifies multiple longevity genes
Source: Nat Commun. 2019 Aug 14;10:3669. doi: 10.1038/s41467-019-11558-2 (PMC6694136; doi:10.1038/s41467-019-11558-2)
Supplement: Supplementary file 3 — Dataset 2 [file 41467_2019_11558_MOESM3_ESM.xlsx]

## Sheet: Supplementary_Data_2
Supplementary Data 2. Results from MetaXcan and colocalization of GWAS and eQTL results.
Ensembl ID	Gene	Chr	Tissue	Zscore	Effect_size	P	Var_g	Pred_perf_r2	Pred_perf_pval	N_snps_used	N_snps_in_cov	N_snps_in_model	Q-value	Nsnps_coloc	H4	SNPs_pred_gwas
ENSG00000145700	ANKRD31	5	Stomach	-4.86669	-0.457081	1.13481e-06	0.0209026	0.0307516	0.0147613	22	22	22	0.0254433	9	0.000507396	rs11747543; rs12055159; rs167111; rs176394; rs1824499; rs2120726; rs288853; rs288855; rs288856; rs2920975; rs294997; rs3923323; rs3935470; rs457013; rs457758; rs457981; rs464313; rs464337; rs464577; rs464581; rs4703645; rs4704133
ENSG00000135441	BLOC1S1	12	Adipose_Subcutaneous	-5.047	-0.705325	4.48795e-07	0.0131514	0.0122107	0.0472795	14	16	16	0.0153742	14	0.0724469	rs10783790; rs11608600; rs11612625; rs1692097; rs3138136; rs4388990; rs4522268; rs4759250; rs6581025; rs7138444; rs7138584; rs7301705; rs7302063; rs7968976
ENSG00000120071	KANSL1	17	Skin_Sun_Exposed_Lower_leg	4.80668	0.198084	1.5346e-06	0.169088	0.275216	2.82207e-27	48	54	54	0.0315395	35	0.0215353	rs1048343; rs1052169; rs11079757; rs11574836; rs11650531; rs11655764; rs12938031; rs1534456; rs1542688; rs169201; rs16939879; rs16940686; rs16940742; rs16941058; rs171443; rs1724422; rs17335035; rs17585974; rs17662889; rs17692129; rs197922; rs199448; rs199451; rs199456; rs199457; rs199494; rs199498; rs199534; rs2165846; rs2258689; rs242557; rs2435207; rs2435212; rs2532287; rs2696597; rs3744759; r…
ENSG00000120088	CRHR1	17	Nerve_Tibial	5.0979	0.432186	3.43449e-07	0.0396013	0.107062	5.38833e-09	17	18	18	0.0153742	14	0.0140331	rs11652187; rs11654226; rs11867549; rs12940949; rs12944235; rs1635302; rs1880756; rs2306828; rs2337437; rs3851781; rs4616318; rs4792825; rs7224296; rs8064870; rs8080199; rs894686; rs9630726
ENSG00000185829	ARL17A	17	Artery_Aorta	4.93412	0.215451	8.05149e-07	0.138985	0.15559	1.69568e-10	35	42	42	0.0198572	33	0.00738432	rs10432043; rs11650810; rs11658976; rs12051795; rs12150651; rs1530364; rs1635290; rs16941107; rs16941908; rs1724409; rs17585974; rs17603901; rs17662889; rs17676673; rs199455; rs199530; rs199536; rs2258689; rs2305553; rs242924; rs2435205; rs2435206; rs2532287; rs2664008; rs3785885; rs3785888; rs3916033; rs417968; rs439945; rs4792825; rs4792882; rs4792894; rs7209436; rs919463; rs9906974
ENSG00000185829	ARL17A	17	Breast_Mammary_Tissue	4.76989	0.167545	1.84327e-06	0.232384	0.310527	7.95551e-19	47	52	52	0.0324715	42	0.00811267	rs11650531; rs11652070; rs11869096; rs11869487; rs11869768; rs11870948; rs11871477; rs12051664; rs12051702; rs12051709; rs12150668; rs12452359; rs12937492; rs12951527; rs1534456; rs16941768; rs1724424; rs17585974; rs17662889; rs17692129; rs1991556; rs199452; rs199498; rs2258689; rs2292344; rs242928; rs242936; rs2435203; rs2435212; rs2696446; rs2732629; rs2732674; rs3785880; rs3785888; rs3851784; …
ENSG00000185829	ARL17A	17	Colon_Sigmoid	4.73765	0.186842	2.16208e-06	0.193646	0.14151	9.85444e-08	52	56	56	0.033758	50	0.0162614	rs10775405; rs10853085; rs11868894; rs11870334; rs12603582; rs12603843; rs12937492; rs12938476; rs12951527; rs142167; rs1617406; rs16940742; rs16940758; rs16940890; rs16940893; rs16941168; rs16941751; rs16941771; rs17585974; rs17605038; rs17662889; rs17668126; rs17692129; rs183211; rs1867237; rs197914; rs199436; rs199438; rs199442; rs199444; rs199449; rs199452; rs199453; rs199498; rs2258689; rs22…
ENSG00000238083	LRRC37A2	17	Minor_Salivary_Gland	4.73505	0.157887	2.19005e-06	0.275968	0.246889	1.72248e-06	27	31	31	0.033758	27	0.00860656	rs1004485; rs11570461; rs11655764; rs12944712; rs12951527; rs1358071; rs16941569; rs17564020; rs17692129; rs199498; rs199529; rs2258689; rs2435212; rs2532287; rs2907245; rs35937770; rs3809857; rs3851788; rs4074462; rs4792891; rs7210728; rs7213046; rs7214673; rs7214920; rs753235; rs8072451; rs9892359
ENSG00000012061	ERCC1	19	Ovary	5.135	0.174164	2.82142e-07	0.258647	0.168676	2.8692e-05	51	53	53	0.0153742	48	0.0907099	rs1019213; rs10404903; rs10412596; rs10413089; rs10421404; rs11083789; rs11083799; rs11083800; rs11083801; rs11666311; rs11669683; rs11670522; rs11671212; rs12460033; rs12609547; rs12977854; rs157582; rs16979372; rs16980282; rs16980290; rs16980322; rs16980332; rs2041989; rs204538; rs2058879; rs2075144; rs2110581; rs2239381; rs2286805; rs2298881; rs2302789; rs2571154; rs2722666; rs344805; rs374581…
ENSG00000104856	RELB	19	Lung	-5.20227	-0.559402	1.96869e-07	0.0210689	0.0119216	0.0497102	22	24	24	0.0153742	20	0.0918982	rs10406431; rs10408179; rs10411518; rs1079271; rs11083789; rs11667587; rs12972151; rs2072561; rs2334253; rs28399660; rs28399661; rs2972561; rs2972564; rs3212955; rs34374273; rs344807; rs386569; rs441728; rs6857; rs7246885; rs7252108; rs7259298
ENSG00000104936	DMPK	19	Stomach	4.78787	0.494726	1.68562e-06	0.0257081	0.0576719	0.000621663	22	23	23	0.0319785	22	0.0910685	rs10401971; rs10500294; rs10500295; rs11083803; rs11880650; rs11881540; rs12459451; rs12459973; rs16939; rs1865116; rs2098470; rs2880187; rs4420638; rs4802275; rs4802277; rs4803991; rs522769; rs672348; rs7260651; rs8104475; rs8112282; rs9676648
ENSG00000117877	CD3EAP	19	Brain_Substantia_nigra	-8.33064	-0.667639	8.04089e-17	0.0286766	0.0782265	0.0254482	5	6	6	1.98311e-11	5	0.0909864	rs11083823; rs2075650; rs4803846; rs7253390; rs939902
ENSG00000130202	PVRL2	19	Artery_Coronary	5.02681	0.305244	4.98701e-07	0.0550943	0.0316786	0.0495599	18	19	19	0.0153742	18	0.0896997	rs1661184; rs17714931; rs2336219; rs2722756; rs346738; rs36040835; rs3848526; rs3852861; rs3916856; rs4468734; rs4803846; rs6859; rs7250946; rs735482; rs758762; rs762562; rs8099878; rs8106228
ENSG00000130202	PVRL2	19	Esophagus_Muscularis	4.97393	0.479932	6.56094e-07	0.0211584	0.0527839	9.33378e-05	3	3	3	0.017979	3	0.0920558	rs2571151; rs3852861; rs6859
ENSG00000142252	GEMIN7	19	Brain_Nucleus_accumbens_basal_ganglia	-5.26946	-0.358058	1.36823e-07	0.111592	0.187783	1.57546e-06	32	32	32	0.00848216	32	0.0930152	rs10403214; rs10405306; rs10405859; rs10409727; rs10409903; rs10410424; rs10417101; rs10419815; rs10421830; rs11672002; rs11672271; rs12461416; rs1264226; rs12978931; rs12985803; rs1441617; rs157582; rs17562676; rs17562787; rs17714931; rs17800345; rs2075649; rs3745157; rs4608431; rs7250946; rs7251736; rs7255060; rs7257599; rs733289; rs8108762; rs8109620; rs9749118
ENSG00000189114	BLOC1S3	19	Esophagus_Muscularis	8.08101	1.02903	6.42336e-16	0.0144023	0.0412165	0.000653485	9	9	9	7.9209e-11	9	0.0921576	rs10405576; rs10409138; rs11880318; rs157582; rs203710; rs6509239; rs7248168; rs8107008; rs8110379
ENSG00000234906	APOC2	19	Skin_Not_Sun_Exposed_Suprapubic	-5.06141	-0.290198	4.16167e-07	0.0622366	0.0350484	0.00168115	44	47	47	0.0153742	NA	NA	rs10403214; rs10405306; rs10409727; rs10409903; rs10410424; rs10420834; rs10421247; rs10500293; rs11671074; rs11672660; rs11881409; rs12150959; rs12460756; rs12721109; rs13344267; rs13344893; rs1661184; rs16980059; rs17562787; rs17727484; rs2014576; rs2060251; rs2571151; rs2722735; rs2722738; rs2965169; rs3746322; rs3916839; rs440277; rs4420638; rs453932; rs4803831; rs4803852; rs572634; rs7249022…
The Chr is based on Genome Reference Consortium Human Build 37 (GRCh37). Zscore, Z-score gene association with survival to the 90th or 99th (in case of GEMIN7) age; Effect_size, gene association effect size with survival to the 90th/99th age as described for Zscore; P, P-value of gene association with survival to the 90th/99th age as described for Zscore; Var_g, variance of the gene expression; P…
