# Supplementary material for: A meta-analysis of genome-wide association studies identifies multiple longevity genes
Source: Nat Commun. 2019 Aug 14;10:3669. doi: 10.1038/s41467-019-11558-2 (PMC6694136; doi:10.1038/s41467-019-11558-2)
Supplement: Supplementary file 4 — Dataset 3 [file 41467_2019_11558_MOESM4_ESM.xlsx]

## Sheet: Supplementary_Data_3
Supplementary Data 3. Full results of the genetic correlation analyses of the 90th and 99th percentile phenotypes with other diseases and traits.
	90th percentile			99th percentile
Disease/trait	rg	SE	P	rg	SE	P
18:2 linoleic acid (LA)	0.0633	0.1873	0.7354	0.0913	0.1915	0.6334
22:6 docosahexaenoic acid	0.0886	0.1555	0.5689	0.3743	0.1678	0.0257
2hr glucose adjusted for BMI	-0.1451	0.1481	0.3272	-0.1994	0.1563	0.2019
Acetate	0.0266	0.1499	0.8593	0.0107	0.1881	0.9548
Acetoacetate	0.3054	0.1617	0.0589	0.2549	0.1683	0.1299
Adiponectin	0.1642	0.1169	0.1601	0.2186	0.119	0.0662
Age at Menarche	0.1299	0.0547	0.0175	0.0704	0.0592	0.2339
Age at Menopause	0.0554	0.071	0.4349	0.0517	0.069	0.454
Age of first birth	0.3324	0.0654	3.7902e-07	0.1583	0.0673	0.0187
Age of smoking initiation	0.0111	0.1521	0.9421	-0.1848	0.1471	0.209
Alanine	-0.105	0.1341	0.4337	0.0473	0.1427	0.7405
Albumin	0.0608	0.1895	0.7484	0.1281	0.1979	0.5173
Alzheimers disease	-0.3449	0.1289	0.0075	-0.5132	0.1534	0.0008
Amyotrophic lateral sclerosis	0.0891	0.148	0.547	0.0802	0.153	0.6003
Anorexia Nervosa	-0.0209	0.0743	0.778	-0.0969	0.0796	0.2234
Apolipoprotein A-I	0.105	0.1561	0.5009	0.1868	0.1655	0.259
Apolipoprotein B	-0.1303	0.1858	0.4829	-0.0062	0.1875	0.9738
Asthma	-0.1288	0.1198	0.2823	-0.0802	0.1252	0.5218
Attention deficit hyperactivity disorder	-0.2186	0.1896	0.2488	-0.0053	0.1831	0.9768
Attention deficit hyperactivity disorder (GC)	-0.3931	0.1928	0.0415	-0.3185	0.2148	0.1382
Attention deficit hyperactivity disorder (No GC)	-0.3947	0.1931	0.041	-0.3204	0.2153	0.1367
Autism spectrum disorder	0.1443	0.0885	0.1029	0.2388	0.1069	0.0255
Average number of double bonds in a fatty acid chain	0.0506	0.123	0.6806	0.2663	0.1535	0.0828
Average number of methylene groups per a double bond	-0.1332	0.1375	0.333	-0.3329	0.1789	0.0627
Bipolar disorder	0.0327	0.0812	0.6874	-0.0389	0.089	0.6615
Birth weight	0.1931	0.0631	0.0022	0.2019	0.0665	0.0024
Body fat	-0.2255	0.0765	0.0032	-0.2335	0.077	0.0024
Body mass index	-0.2102	0.0538	9.2336e-05	-0.1924	0.0666	0.0039
Celiac disease	0.005	0.1173	0.9661	0.1939	0.1157	0.0938
Child birth length	-0.1656	0.118	0.1606	-0.0084	0.1095	0.9386
Child birth weight	0.1106	0.1153	0.3375	0.1802	0.1242	0.1467
Childhood IQ	0.2473	0.1179	0.036	0.2772	0.1402	0.0481
Childhood obesity	-0.2569	0.089	0.0039	-0.1663	0.0938	0.0762
Cholesterol esters in large HDL	0.1356	0.1425	0.3411	0.0729	0.1467	0.6193
Cholesterol esters in large LDL	0.0478	0.2227	0.8299	0.1699	0.2379	0.4751
Cholesterol esters in large VLDL	-0.0742	0.1109	0.5033	-0.0112	0.1205	0.9261
Cholesterol esters in medium HDL	-0.1825	0.2244	0.4162	-0.1139	0.2234	0.6103
Cholesterol esters in medium LDL	0.0334	0.2152	0.8767	0.1786	0.2325	0.4424
Cholesterol esters in medium VLDL	-0.0009	0.133	0.9949	0.1411	0.1389	0.3096
Chronic Kidney Disease	-0.2555	0.1628	0.1166	-0.0891	0.1587	0.5745
Chronotype	-0.0475	0.0654	0.4681	-0.1245	0.0703	0.0766
Cigarettes smoked per day	-0.4892	0.1275	0.0001	-0.3057	0.1263	0.0155
Citrate	0.4757	0.1672	0.0044	0.1814	0.1645	0.2702
College completion	0.2266	0.0789	0.0041	0.0792	0.0827	0.3383
Concentration of chylomicrons and largest VLDL particles	-0.0288	0.122	0.8136	0.0198	0.1201	0.8688
Concentration of IDL particles	0.0603	0.2075	0.7713	0.1548	0.2245	0.4904
Concentration of large HDL particles	0.1168	0.1317	0.3749	0.0686	0.1387	0.6209
Concentration of large LDL particles	0.0629	0.2219	0.7767	0.1736	0.2388	0.4672
Concentration of large VLDL particles	-0.0867	0.1242	0.4852	-0.0219	0.1377	0.8734
Concentration of medium HDL particles	-0.1299	0.1884	0.4906	-0.0763	0.189	0.6866
Concentration of medium LDL particles	0.0357	0.2142	0.8676	0.1766	0.2314	0.4453
Concentration of medium VLDL particles	-0.044	0.115	0.702	0.0489	0.1225	0.69
Concentration of small LDL particles	0.0006	0.187	0.9976	0.1231	0.1975	0.5331
Concentration of small VLDL particles	-0.043	0.1334	0.7473	0.1098	0.1385	0.4276
Concentration of very large HDL particles	0.3173	0.1791	0.0764	0.083	0.1812	0.6471
Concentration of very large VLDL particles	-0.0518	0.1246	0.6775	0.0258	0.1325	0.8453
Concentration of very small VLDL particles	0.0364	0.1481	0.8058	0.1662	0.1581	0.2929
Coronary artery disease	-0.3973	0.0704	1.6753e-08	-0.2903	0.0663	1.1909e-05
Creatinine	0.1915	0.129	0.1378	0.2306	0.1273	0.0701
Crohns disease	-0.0276	0.0829	0.739	-0.0326	0.082	0.6913
Depressive symptoms	-0.2354	0.0908	0.0095	-0.1092	0.0898	0.2243
Description of average fatty acid chain length; not actual carbon number	-0.0168	0.1673	0.92	0.0824	0.1636	0.6145
Difference in height between adolescence and adulthood; age 14	0.0943	0.1317	0.4742	0.0157	0.1346	0.907
Difference in height between childhood and adulthood; age 8	-0.1482	0.1028	0.1493	-0.1086	0.107	0.3098
Eczema	-0.1372	0.1184	0.2467	-0.1973	0.1259	0.1171
Ever vs never smoked	-0.1732	0.0812	0.0329	-0.053	0.0841	0.5287
Excessive daytime sleepiness	-0.0399	0.0867	0.6457	-0.0496	0.084	0.5548
Extreme bmi	-0.1667	0.0822	0.0426	-0.1294	0.0863	0.1336
Extreme height	-0.0829	0.0705	0.2398	0.0027	0.0751	0.9717
Extreme waist-to-hip ratio	-0.1297	0.1218	0.2871	0.0681	0.1134	0.5478
Fasting glucose main effect	-0.1504	0.0852	0.0777	-0.2157	0.0904	0.0171
Fasting insulin main effect	-0.4498	0.1079	3.0499e-05	-0.3276	0.107	0.0022
Fasting proinsulin	-0.1537	0.1333	0.2491	-0.0845	0.1474	0.5663
Fathers age at death	0.7393	0.1326	2.491e-08	0.5445	0.1297	2.7046e-05
Femoral Neck bone mineral density	-0.0903	0.0899	0.3153	-0.1045	0.0918	0.2549
Femoral neck bone mineral density	-0.0018	0.0702	0.9796	-0.0511	0.068	0.4525
Ferritin	0.0286	0.1574	0.856	0.1231	0.1613	0.4455
FEV1/FVC	0.0131	0.0434	0.7635	-0.0014	0.0447	0.975
FEV1/FVC	0.0133	0.0453	0.7684	-0.0057	0.0459	0.9015
FEV1/FVC	0.0647	0.073	0.3755	0.0933	0.0776	0.2291
Forced expiratory volume in 1 second	0.1477	0.0435	0.0007	0.0456	0.0462	0.3236
Forced expiratory volume in 1 second	0.1464	0.0467	0.0017	0.0338	0.0471	0.4724
Forced expiratory volume in 1 second	0.1352	0.0735	0.0659	0.097	0.0783	0.2154
Forced expiratory volume in 1 second (FEV1)	0.148	0.0678	0.0291	0.0816	0.0687	0.2351
Forced expiratory volume in 1 second (FEV1)	0.0938	0.0916	0.3055	0.0127	0.0955	0.8943
Forced expiratory volume in 1 second (FEV1)	0.2393	0.0954	0.0121	0.1031	0.1166	0.3768
Forced expiratory volume in 1 second (FEV1)/Forced Vital capacity(FVC)	0.0995	0.0669	0.1371	0.0519	0.0712	0.4657
Forced expiratory volume in 1 second (FEV1)/Forced Vital capacity(FVC)	0.1446	0.0986	0.1425	0.0257	0.1008	0.7984
Forced expiratory volume in 1 second (FEV1)/Forced Vital capacity(FVC)	0.0559	0.0789	0.4788	0.0287	0.0873	0.7421
Forced vital capacity	0.1549	0.0436	0.0004	0.0503	0.0466	0.28
Forced vital capacity	0.1557	0.0472	0.001	0.0458	0.0488	0.3485
Forced vital capacity	0.091	0.0735	0.2158	0.0366	0.0758	0.6286
Forced Vital capacity(FVC)	0.1555	0.0677	0.0215	0.0829	0.0672	0.2173
Forced Vital capacity(FVC)	0.0064	0.0901	0.9436	-0.0089	0.0923	0.9231
Forearm Bone mineral density	-0.1878	0.2166	0.386	-0.0595	0.2382	0.8028
Former vs Current smoker	0.2431	0.1234	0.0488	0.2833	0.1145	0.0133
Free cholesterol	-0.0228	0.2252	0.9193	0.0972	0.2215	0.6608
Free cholesterol in IDL	0.0087	0.1941	0.9644	0.0806	0.2038	0.6924
Free cholesterol in large HDL	0.1518	0.136	0.2643	0.1218	0.1421	0.3912
Free cholesterol in large LDL	0.057	0.2228	0.7979	0.1549	0.2356	0.5108
Free cholesterol in large VLDL	-0.0019	0.1215	0.9877	-0.03	0.1328	0.8211
Free cholesterol in medium HDL	-0.1378	0.1731	0.4261	-0.0603	0.1689	0.7213
Free cholesterol in medium VLDL	-0.0593	0.137	0.6648	0.0693	0.1456	0.6339
Free cholesterol in small VLDL	-0.0185	0.1524	0.9034	0.1064	0.153	0.4866
Free cholesterol in very large HDL	0.1717	0.2034	0.3985	-0.0248	0.2069	0.9047
Free cholesterol to esterified cholesterol ratio	-0.0471	0.2487	0.8496	0.2596	0.2875	0.3665
Glucose	-0.1157	0.1443	0.4225	-0.0106	0.1497	0.9437
Glutamine	0.102	0.1489	0.4933	0.0901	0.1509	0.5503
Glycoprotein acetyls; mainly a1-acid glycoprotein	-0.1875	0.1415	0.185	0.1508	0.1574	0.3382
HbA1C	-0.1787	0.1058	0.0913	-0.1194	0.1135	0.2927
HDL cholesterol	0.3639	0.0684	1.0167e-07	0.2168	0.0707	0.0022
Heart rate	-0.0402	0.0716	0.5749	0.005	0.0705	0.9437
Height; Females at age 10 and males at age 12	-0.0562	0.0854	0.5107	-0.0621	0.0957	0.5163
Height_2010	0.0019	0.0477	0.9687	0.0301	0.0559	0.5903
Hip circumference	-0.1755	0.0527	0.0009	-0.1281	0.059	0.0299
HOMA-B	-0.1501	0.109	0.1684	-0.0512	0.1077	0.6346
HOMA-IR	-0.42	0.1238	0.0007	-0.1873	0.1233	0.1288
ICV	0.1266	0.1354	0.3495	-0.0971	0.135	0.4719
Infant head circumference	-0.0013	0.1353	0.9922	-0.076	0.1346	0.5721
Inflammatory Bowel Disease (Euro)	0.0102	0.0787	0.8972	0.0117	0.0743	0.875
Insomnia	-0.1602	0.0896	0.0739	-0.031	0.0882	0.7252
Insomnia	-0.1434	0.0806	0.0751	-0.0046	0.0855	0.9575
Intelligence	0.169	0.0665	0.011	0.1296	0.0725	0.0738
Isoleucine	-0.1787	0.1437	0.2136	-0.0783	0.1472	0.5949
LDL cholesterol	0.0142	0.1138	0.9008	-0.0094	0.1135	0.9337
Leptin_adjBMI	-0.2123	0.1192	0.0748	-0.0894	0.1259	0.4776
Leptin_not_adjBMI	-0.2282	0.1117	0.0411	-0.0367	0.1221	0.7638
Leucine	-0.1408	0.1936	0.4671	-0.1738	0.2069	0.4008
Lumbar Spine bone mineral density	0.0539	0.0998	0.5892	-0.0156	0.0937	0.8677
Lumbar spine bone mineral density	0.0261	0.0806	0.7465	0.0084	0.0772	0.9134
Lung adenocarcinoma	0.0599	0.1711	0.7264	0.1813	0.1776	0.3072
Lung cancer	-0.0793	0.0935	0.3961	0.0978	0.1067	0.3592
Lung cancer (all)	-0.0327	0.1051	0.7559	0.1584	0.1164	0.1736
Lung cancer (squamous cell)	-0.2196	0.1825	0.2291	0.0398	0.1823	0.827
Major depressive disorder	-0.0811	0.1223	0.5074	-0.1402	0.1273	0.2708
Mean Accumbens	-0.1432	0.1763	0.4168	-0.2025	0.2123	0.3402
Mean Caudate	-0.0744	0.111	0.5028	-0.0998	0.108	0.3556
Mean diameter for HDL particles	0.2386	0.137	0.0817	0.1061	0.1502	0.4801
Mean diameter for LDL particles	0.1301	0.1915	0.4971	0.1403	0.2025	0.4884
Mean diameter for VLDL particles	-0.1149	0.1137	0.312	0.0087	0.133	0.9478
Mean Hippocampus	0.037	0.1614	0.8187	-0.0324	0.1674	0.8464
Mean Pallidum	-0.0372	0.1311	0.7767	0.0077	0.1313	0.9533
Mean platelet volume	-0.1728	0.0779	0.0265	-0.2074	0.087	0.0171
Mean Putamen	-0.0364	0.1051	0.7293	-0.0708	0.1138	0.5337
Mean Thalamus	-0.055	0.1487	0.7115	-0.2411	0.1649	0.1438
Mono-unsaturated fatty acids	-0.212	0.1775	0.2323	-0.0181	0.178	0.9192
Mothers age at death	0.5053	0.136	0.0002	0.1423	0.1341	0.2887
Multiple sclerosis	-0.0937	0.1542	0.5436	-0.2693	0.1774	0.129
Neo-conscientiousness	-0.0421	0.1855	0.8203	-0.2264	0.2025	0.2636
Neo-openness to experience	-0.0219	0.1698	0.8976	0.1514	0.1521	0.3196
Neuroticism	-0.045	0.0636	0.4792	-0.0102	0.0697	0.8834
Neuroticism	-0.1724	0.1395	0.2164	-0.1852	0.1533	0.2268
Number of children ever born	-0.2144	0.079	0.0067	-0.0884	0.078	0.257
Obesity class 1	-0.2027	0.0618	0.001	-0.1377	0.0671	0.0402
Obesity class 2	-0.1688	0.0697	0.0154	-0.0948	0.0798	0.2346
Obesity class 3	-0.207	0.0955	0.0302	-0.2798	0.1074	0.0092
Omega-3 fatty acids	-0.1331	0.139	0.3383	0.2523	0.1379	0.0674
Omega-9 and saturated fatty acids	-0.2102	0.1916	0.2726	0.0423	0.1932	0.8266
Overweight	-0.2782	0.0634	1.159e-05	-0.232	0.0697	0.0009
Parents age at death	0.4827	0.1446	0.0008	0.4051	0.153	0.0081
Parkinsons disease	0.0569	0.0967	0.5565	0.0764	0.0981	0.4361
Peak expiratory flow	0.0655	0.0503	0.1932	-0.0059	0.0506	0.9071
Peak expiratory flow	0.0712	0.0513	0.165	-0.0003	0.0506	0.9951
Peak expiratory flow	-0.0912	0.1224	0.4562	-0.1432	0.142	0.3132
PGC cross-disorder analysis	0.0995	0.0735	0.1757	0.086	0.0704	0.2219
Phenylalanine	-0.1541	0.1746	0.3775	0.1323	0.1897	0.4855
Phospholipids in chylomicrons and largest VLDL particles	-0.037	0.1245	0.7663	-0.0805	0.144	0.5763
Phospholipids in IDL	0.0064	0.2139	0.9761	0.12	0.2312	0.6038
Phospholipids in large HDL	0.1014	0.133	0.4458	0.0539	0.1401	0.7005
Phospholipids in large LDL	0.0054	0.2191	0.9802	0.1611	0.2411	0.5041
Phospholipids in large VLDL	-0.0339	0.1249	0.786	0.0136	0.1385	0.9217
Phospholipids in medium HDL	-0.1375	0.174	0.4294	-0.0392	0.1688	0.8165
Phospholipids in medium LDL	-0.1267	0.1972	0.5205	0.0266	0.2023	0.8953
Phospholipids in medium VLDL	-0.0609	0.1374	0.658	0.0761	0.1448	0.5993
Phospholipids in small VLDL	-0.0219	0.1446	0.8794	0.1326	0.1565	0.3967
Phospholipids in very large HDL	0.2276	0.1545	0.1406	0.1019	0.1592	0.5219
Phospholipids in very large VLDL	0.0094	0.1246	0.9397	-0.0474	0.1406	0.7358
Phospholipids in very small VLDL	0.015	0.1836	0.9348	0.1184	0.1968	0.5474
Platelet count	0.0596	0.0697	0.3921	-0.0046	0.0796	0.9535
Primary biliary cirrhosis	-0.066	0.1053	0.5307	-0.0998	0.1033	0.3343
Primary sclerosing cholangitis	0.02	0.0959	0.8348	0.0923	0.1139	0.4179
Ratio of bisallylic groups to double bonds	0.0358	0.104	0.7311	0.1435	0.1315	0.2752
Ratio of bisallylic groups to total fatty acids	0.1042	0.1155	0.3667	0.2543	0.1461	0.0817
Rheumatoid Arthritis	-0.0274	0.0745	0.7128	-0.1143	0.0748	0.1268
Schizophrenia	-0.0219	0.0461	0.6341	-0.0284	0.0519	0.5839
Serum creatinine	0.083	0.0672	0.2165	0.0255	0.0702	0.7161
Serum creatinine (non-diabetes)	0.1027	0.0684	0.1328	0.0385	0.0687	0.5753
Serum cystatin c	0.3991	0.1157	0.0006	0.311	0.0984	0.0016
Serum total cholesterol	0.0855	0.2167	0.693	0.2146	0.2405	0.3722
Serum total triglycerides	-0.0408	0.1336	0.76	0.0961	0.1392	0.4897
Serumurate overweight	-0.1386	0.0899	0.1232	-0.0473	0.103	0.6462
Sitting height ratio	0.1127	0.0878	0.1997	0.1497	0.0964	0.1205
Sleep duration	-0.0479	0.0855	0.5751	-0.0917	0.0887	0.3014
Squamous cell lung cancer	-0.2625	0.1533	0.0867	-0.0478	0.1712	0.7803
Subjective well being	0.0823	0.0788	0.2966	0.02	0.0845	0.8132
Systemic lupus erythematosus	-0.1267	0.0845	0.1336	-0.1146	0.0978	0.241
Total Cholesterol	0.0083	0.0986	0.9332	0.0038	0.0963	0.9683
Total cholesterol in HDL	0.0646	0.1433	0.6523	0.0933	0.1477	0.5276
Total cholesterol in IDL	0.0743	0.2217	0.7373	0.1479	0.2331	0.5257
Total cholesterol in large HDL	0.1291	0.1435	0.3684	0.112	0.1493	0.4532
Total cholesterol in large LDL	0.0136	0.2171	0.9501	0.1497	0.2335	0.5215
Total cholesterol in large VLDL	-0.0179	0.1256	0.8866	-0.0028	0.1398	0.9838
Total cholesterol in LDL	-0.0715	0.2064	0.7289	0.0195	0.2097	0.926
Total cholesterol in medium HDL	-0.2053	0.2078	0.3231	-0.0696	0.1995	0.7273
Total cholesterol in medium LDL	-0.0836	0.2048	0.6831	0.049	0.2136	0.8185
Total cholesterol in medium VLDL	-0.0082	0.1324	0.9506	0.1072	0.1415	0.4487
Total cholesterol in small LDL	0.0378	0.2217	0.8648	0.0976	0.2243	0.6635
Total cholesterol in small VLDL	-0.0823	0.1677	0.6234	0.1006	0.1778	0.5717
Total cholesterol in very large HDL	0.2293	0.2515	0.3619	0.0222	0.2439	0.9276
Total lipids in chylomicrons and largest VLDL particles	-0.0418	0.1198	0.7269	-0.0919	0.1371	0.5028
Total lipids in IDL	0.0638	0.2129	0.7645	0.1483	0.228	0.5156
Total lipids in large HDL	0.1279	0.1341	0.3401	0.0756	0.1402	0.5898
Total lipids in large LDL	0.0636	0.2243	0.7767	0.1734	0.2406	0.4711
Total lipids in large VLDL	-0.0982	0.1183	0.4067	-0.0379	0.1339	0.7769
Total lipids in medium HDL	-0.1424	0.1978	0.4717	-0.0866	0.1987	0.6628
Total lipids in medium LDL	0.0374	0.2147	0.8617	0.1685	0.2289	0.4616
Total lipids in medium VLDL	-0.0646	0.1254	0.6066	0.063	0.1306	0.6293
Total lipids in small HDL	-0.2454	0.2137	0.2509	0.0838	0.2159	0.6981
Total lipids in small LDL	0.0127	0.1991	0.949	0.1348	0.2119	0.5247
Total lipids in small VLDL	-0.0366	0.138	0.7908	0.1138	0.1432	0.4268
Total lipids in very large HDL	0.2695	0.1987	0.175	0.0838	0.1944	0.6664
Total lipids in very large VLDL	-0.029	0.1145	0.8001	-0.0734	0.1252	0.5575
Total lipids in very small VLDL	0.0112	0.1574	0.9431	0.1063	0.1655	0.5208
Transferrin	-0.0766	0.1219	0.5297	-0.1956	0.1451	0.1776
Triglycerides	-0.228	0.0648	0.0004	-0.1235	0.059	0.0364
Triglycerides in chylomicrons and largest VLDL particles	0.0364	0.1311	0.7811	0.0977	0.1511	0.5177
Triglycerides in IDL	0.0191	0.1563	0.9026	0.1442	0.1659	0.3848
Triglycerides in large VLDL	-0.0533	0.1228	0.664	-0.0043	0.1394	0.9751
Triglycerides in medium VLDL	-0.0579	0.1344	0.6666	0.0575	0.1468	0.6951
Triglycerides in small HDL	-0.0374	0.1791	0.8345	0.1954	0.1944	0.3149
Triglycerides in small VLDL	-0.0739	0.1367	0.5887	0.0748	0.1415	0.597
Triglycerides in very large HDL	0.1624	0.1431	0.2566	0.2513	0.1547	0.1043
Triglycerides in very large VLDL	0.0169	0.1169	0.8853	-0.0419	0.1287	0.7451
Triglycerides in very small VLDL	-0.0249	0.1379	0.8566	0.1244	0.1427	0.3833
Type 2 Diabetes	-0.4446	0.0968	4.3543e-06	-0.4183	0.0981	1.9861e-05
Tyrosine	-0.2381	0.1479	0.1073	-0.133	0.1583	0.4009
Ulcerative colitis	0.0225	0.0849	0.7912	0.0349	0.0837	0.6764
Urate	-0.2636	0.065	4.9656e-05	-0.1512	0.0607	0.0128
Urinary albumin-to-creatinine ratio	-0.2524	0.132	0.0558	-0.0785	0.1269	0.536
Urinary albumin-to-creatinine ratio (non-diabetes)	-0.172	0.1349	0.2023	0.0477	0.1287	0.7108
Valine	-0.1623	0.1529	0.2883	-0.181	0.1549	0.2427
Waist circumference	-0.2551	0.0541	2.3658e-06	-0.1897	0.0579	0.001
Waist-to-hip ratio	-0.2416	0.0653	0.0002	-0.1469	0.0668	0.0277
Years of schooling (proxy cognitive performance)	0.2407	0.0726	0.0009	0.0427	0.0819	0.6024
Years of schooling 2013	0.2725	0.0802	0.0007	0.085	0.0842	0.3124
Years of schooling 2016	0.2621	0.0535	9.5837e-07	0.1228	0.0514	0.017
rg, genetic correlation; SE, standard error of the rg estimate.
