# Supplementary material for: A meta-analysis of genome-wide association studies identifies multiple longevity genes
Source: Nat Commun. 2019 Aug 14;10:3669. doi: 10.1038/s41467-019-11558-2 (PMC6694136; doi:10.1038/s41467-019-11558-2)
Supplement: Supplementary file 5 — Dataset 4 [file 41467_2019_11558_MOESM5_ESM.xlsx]

## Sheet: Supplementary_Data_4
Supplementary Data 4. Demographics of the cohorts included in the European and /or trans-ethnic genome-wide association meta-analyses.
Study				Cases 90th percentile					Cases 99th percentile					All controls					Dead controls					Sample QC
Short name	Full name	Study design	Ancestry	N	Age (mean, SD)	Age range	% female	Birth years	N	Age (mean, SD)	Age range	% female	Birth years	N	Age (mean, SD)	Age range	% female	Birth years	N	Age (mean, SD)	Age range	% female	Birth years	Call rate	Other exclusions	References
100-plus	100-plus Study	Population-based	European	293	101.42 (1.69)	99-110	72.7	1902-1917	293	101.42 (1.69)	99-110	72.7	1902-1917											≥98%	1) Ethnic outliers; 2) Duplicates; 3) Related individuals	1) Holstege et al. Eur J Epidemiol 2018
ADCa	Amsterdam dementia cohort	Population-based	European	5	95.49 (2.67)	92-99.4	20	1908-1922	1	96	96	0	1908	898	60.07 (8.83)	27.30-85.40	39.35	1922-1983	49	72.98 (8.81)	46-88	42.5	1923-1965	≥98%	1) Ethnic outliers; 2) Duplicates; 3) Related individuals	1) van der Flier, Scheltens. J Alzheimers Dis 2018
AGES	Age/Gene Environment Susceptibility Study	Population-based	European	300	95.03 (2.45)	90-104	41	1908-1923						1001	81.32 (3.30)	69-86	87.7	1920-1936	466	79.92 (3.94)	69-86	73.6	1920-1935	≥95%	1) Gender mismatch; 2) Mismatch previous genotypes	1) Harris et al. Am J Epidemiol 2007
CEPH	CEPH centenarian cohort (controls from Supplementation in Vitamins and Mineral Antioxidants study)	Population-based	European	1234	102.35 (3.03)	90-122	81.4	1875-1909	1112	102.33 (3.08)	90-122	81.7	1875-1909	831	56.1 (6.2)	41-68	59.2	1933-1959						≥95%	1) Ethnic outliers; 2) Heterozygosity; 3) Gender mismatches; 4) Duplicates; 5) Related individuals	1) Blanche et al. C R Acad Sci III 2001
CHS	Cardiovascular Health Study	Population-based	European	905	94.0 (3.28)	87-108	38.9	1892-1924	68	99.78 (2.23)	97-108	25	1892-1917	558	77.76 (3.93)	67-84	85.8	1911-1925	539	77.76 (3.90)	67-84	85.5	1911-1925	≥95%	1) Gender mismatches	1) Fried et al. Ann Epidemiol 1991
		Population-based	African American	177	94.28 (3.77)	87-108	50.9	1895-1925						211	76.79 (4.26)	67-84	75.36	1908-1928	204	76.86 (4.21)	67-84	75.49	1908-1928	≥95%	1) Gender mismatches	1) Fried et al. Ann Epidemiol 1991
CLHLS	Chinese Longitudinal Healthy Longevity Survey	Population-based	East Asian	2178	100.27 (3.59)	91-116	74.1	1892-1917	2178	100.27 (3.59)	91-116	74.1	1892-1917	2299	50.31 (6.59)	39-65	66.4	1942-1973						≥95%	1) Ethnic outliers; 2) Heterozygosity; 3) Gender mismatches; 4) Duplicates	1) Zeng et al. Sci Rep 2016
DKLS	Danish longevity study (controls from Genomics of extremely Overweight Young Adults study)	Population-based	European	960	100.17 (2.90)	90.22-108.63	74.58	1895-1920	610	101.71 (2.00)	95.09-108.63	67.54	1895-1918	1917	26.52 (5.54)	16-42	72.04	1918-1984						≥95%	1) Ethnic outliers; 2) Heterozygosity; 3) Gender mismatches; 4) Duplicates; 5) Related individuals; 6) Mismatch previous genotypes	1) Rasmussen et al. Int J Epidemiol 2017; 2) Robine et al. Curr Gerontol Geriatr Res 2010; 3) Skytthe et al. Twin Res 2002; 4) Paternoster et al. PLoS One 2011
DKLSII	Danish longevity study II	Population-based	European	944	98.33 (2.11)	94.97-102.48	72.2	1915	298	100.26 (0.31)	97.01-102.48	45.6	1915	772	63.07 (3.70)	56-71	60.6	1940-1952								1) Rasmussen et al. Int J Epidemiol 2017; 2) Skytthe et al. Twin Res Hum Genet 2013
FHS	Framingham Heart Study	Population-based	European	332	94.44 (3.42)	86.87-104.91	44.88	1892-1921						1444	75.95 (5.11)	53.16-84.97	60.37	1908-1940	539	73.54 (6.45)	53.16-84.76	53.25	1908-1940	≥95%	1) Ethnic outliers; 2) Heterozygosity; 3) Mendelian errors	1) Dawber, Kannel. Circulation 1966; 2) Feinleib et al. Prev Med 1975; 3) Splansky et al. Am J Epidemiol 2007
GEHA Danish	GEnetics of Healthy Aging (Danish subsample) (controls from Genomics of extremely Overweight Young Adults study)	Family-based	European	451	97.76 (2.88)	90.86-108.05	67.8	1902-1916	127	100.76 (2.52)	96.05-108.05	49.6	1902-1915	900	26.56 (5.54)	18-44	71.11	1918-1984						≥95%	1) Ethnic outliers; 2) Heterozygosity; 3) Gender mismatches; 4) Duplicates; 5) Related individuals; 6) Mismatch previous genotypes	1) Skytthe et al. Exp Gerontol 2011; 2) Paternoster et al. PLoS One 2011
GEHA Dutchb	GEnetics of Healthy Aging (Dutch subsample)	Family-based	European	182	98.77 (2.97)	92.54-111.36	64.3	1902-1916	79	101.02 (2.40)	97.01-111.36	49.4	1902-1915											≥95%	1) Gender mismatches	1) Skytthe et al. Exp Gerontol 2011
GEHA French	GEnetics of Healthy Aging (French subsample)	Family-based	European	271	98.88 (3.03)	90.30-108.88	69	1900-1916	81	101.69 (2.53)	97.06-108.88	45.7	1900-1914	358	63.4 (6.8)	50-75	65	NA						≥95%	1) Gender mismatches	1) Skytthe et al. Exp Gerontol 2011
GEHA Italy	GEnetics of Healthy Aging (Italian subsample)	Family-based	European	182	98.96 (2.68)	93.31-107.59	72.5	1901-1915						184	62.6 (6.0)	50-75	72.3	NA						≥95%	1) Gender mismatches	1) Skytthe et al. Exp Gerontol 2011
GLS	German longevity study	Population-based	European	1613	98.89 (2.67)	95-110	73	1894-1911	1613	98.89 (2.67)	95-110	73	1894-1911	4215	50.13 (15.5)	18-75	57.4	1928-1986						≥97%		1) Flachsbart et al. Aging Cell 2016; 2) Flachsbart et al. Nat Commun 2017
HRS	Health and Retirement Study	Population-based	European	361	93.8 (3.0)	89 - 102	40.4	1905-1924						3312	77.3 (3.7)	65-85	65.5	1922-1940	657	75.1 (4.3)	65 - 84	59.3	1923-1940	≥95%	1) Ethnic outliers; 2) Heterozygosity; 3) Gender mismatches; 4) Duplicates; 5) Related individuals	1) Sonnega et al. Int J Epidemiol 2014
LASAa	Longitudinal aging study of Amsterdam	Population-based	European	75	94.16 (3.67)	88.49-104.26	42.67	1908-1925	7	100.69 (2.62)	97.09-104.26	57.14	1908-1917	1373	69.85 (6.97)	55.09-87.89	54.04	1914-1957	196	74.92 (7.10)	57.90-87.17	51.5	1914-1956	≥98%	1) Ethnic outliers; 2) Duplicates; 3) Related individuals	1) Huisman et al. Int J Epidemiol 2011; 2) Hoogendijk et al. Eur J Epidemiol 2016
LLFS	Long Life Family Study	Family-based	European	1110	97.7 (3.81)	89.02-110.152	47	1901-1926	339	101.7 (2.5)	97.01-110.15	43.7	1901-1918	552	77.4 (3.14)	67.5-84.9	61.8	1926-1940	82	76.1 (3.75)	67.5-84.9	52.4	1928-1940	>98%	1) Ethnic outliers; 2) Heterozygosity; 3) Gender mismatches	1) Newman et al. Aging 2011; 2) Minster et al. J Gerontol A Biol Sci Med Sci 2015; 3) Sebastiani et al. J Gerontol A Biol Sci Med Sci 2017
LLS	Leiden Longevity Study	Family-based	European	855	97.73 (3.47)	89.13-109.85	59.3	1900-1916	298	101.21 (2.40)	96.14-109.85	55.7	1900-1916	712	67.62 (7.03)	42.54-87.12	59.3	1928-1974						≥95%	1) Gender mismatches; 2) Family mismatches	1) Schoenmaker et al. Eur J Hum Genet 2006; 2) Westendorp et al. J Am Geriatr Soc 2009
Longevity	Longevity Gene Project	Population-based	European	548	96.3 (4.7)	76-110	68	1893-1931	271	98.8 (3.3)	90-110	58	1893-1917	584	68.2 (5.8)	43-89	64.5	1924-1962						≥97%	1) Gender mismatches; 2) Family mismatches	1) Atzmon et al. PLoS Biol 2006; 2) Chang et al. J Invest Dermatol 2014
MrOS	Osteoporotic Fractures in Men Study	Population-based	European	1171	93.0 (2.8)	88-105	0	1901-1927	82	99.7 (1.5)	97-105	0	1901-1919	386	75.1 (2.9)	66-80	0	1925-1937	320	75.1 (2.8)	66-80	0	1925-1937	≥97%	1) Ethnic outliers; 2) Gender mismatches; 3) Related individuals	1) Blank et al. Contemp Clin Trial 2005; 2) Orwoll et al. Contemp Clin Trials 2005
Newcastle 85+	Newcastle 85+ Study (controls from Wellcome Trust Case Control Consortium 2 study)	Population-based	European	215	93.28 (1.36)	90.01-94.58	37.67	1921						5159	20.07 (22.47)	0-65	49.47	1940-1990						≥95%	1) Ethnic outliers; 2) Heterozygosity; 3) Gender mismatches; 4) Duplicates; 5) Related individuals	1) Collerton et al. BMJ 2009; 2) Cordell et al. Nat Genet 2013
RS	Rotterdam study	Population-based	European	774	94.96 (3.34)	88.05-108.20	57.11	1892-1923	79	100.60 (2.47)	96.04-108.20	63.29	1892-1916	2965	78.22 (5.31)	58.3-86.99	66.78	1908-1938	1731	76.70 (5.84)	58.36-86.99	62.1	1908-1938	≥95%	1) Ethnic outliers; 2) Heterozygosity; 3) Gender mismatches; 4) Duplicates; 5) Related individuals	1) Hofman et al. Eur J Epidemiol 2011
SOF	Study of Osteoporotic Fracture	Population-based	European	812	96.44 (2.17)	93-106	100	1892-1921	37	102.26 (1.27)	101-106	100	1892-1914	354	80.67 (2.24)	69-83	100	1909-1923	300	80.64 (2.29)	69-83	100	1909-1923	≥97%	1) Ethnic outliers; 2) Gender mismatches; 3) Related individuals	1) Cummings et al. JAMA 1990
Vitality90+	Vitality 90+ project (controls from Cardiovascular Risk in Young Finns Study)	Population-based	European	226	92.93 (1.13)	89.96-94.92	73.9	1909-1910						1995	41.89 (4.98)	34-49	55.7	1962-1977						≥95%	1) Heterozygosity; 2) Gender mismatches; 3) Related individuals	1) Lehtimäki et al. J Am Geriatr Soc 2005; 2) Raitakari et al. Int J Epidemiol 2008
aThis study was analysed in combination with 100-plus. bThis study was analysed in combination with the LLS. NA, not available.
