# Supplementary material for: A meta-analysis of genome-wide association studies identifies multiple longevity genes
Source: Nat Commun. 2019 Aug 14;10:3669. doi: 10.1038/s41467-019-11558-2 (PMC6694136; doi:10.1038/s41467-019-11558-2)
Supplement: Supplementary file 6 — Dataset 5 [file 41467_2019_11558_MOESM6_ESM.xlsx]

## Sheet: Supplementary_Data_5
Supplementary Data 5. Details of the genotyping, quality control and imputation of the cohorts included in the European and /or trans-ethnic genome-wide association meta-analyses.
	Genotyping	Inclusion criteria				Imputation			SNPs in meta-analysis
Study	Platform	MAF	Call rate	HWE P-value	SNPs that met QC criteria	Imputation software	Imputation quality	Analysis software	90th percentile versus all controls	99th percentile versus all controls	90th percentile versus dead controls
100-plus/LASA/ADC	Illumina Global Screening Array	NA	≥98%	≥10-6	530065	SHAPEIT + minimac	r2hat ≥0.3	PLINK	8852461	8622140	7849394
AGES	Illumina Hu370CNV	≥1%	≥97%	≥10-6	315083	MaCH + minimac	r2hat ≥0.3	ProbABEL	7983328	NA	7685929
CEPH	Illumina Human610 + Human660W	≥1%	≥95%	≥10-4	513557	IMPUTE	proper-info ≥0.4	SNPTEST	9144382	9092941	NA
CHS - European	Illumina 370CNV + CARe iSelect (IBC)	NA	≥97%	≥10-5	359592	MaCH + minimac	r2hat ≥0.3	Custom R software	8407719	6243857	8384495
CHS - African	Illumina HumanOmni1	NA	≥97%	≥10-5	306655	IMPUTE	proper-info ≥0.4	Custom R software	10786384	NA	10764537
CLHLS	Illumina HumanOmniZhongHua-8 BeadChips	≥1%	≥90%	≥10-5	818084	IMPUTE	proper-info ≥0.9	SNPTEST	5568408	5568408	NA
DKLS	Illumina HumanOmniExpress + Human610	≥1%	≥95%	≥10-6	273120	IMPUTE	proper-info ≥0.4	SNPTEST	9952438	9449311	NA
FHS	Affymetrix GeneChip Mapping 500K + 50K	≥1%	≥97%	≥10-6	412049	minimac	r2hat ≥0.3	geepack (R software package)	7849757	NA	7563668
GEHA French	Illumina Human660W	≥1%	≥95%	≥10-4	298662	IMPUTE	proper-info ≥0.4	SNPTEST	7419831	6361140	NA
GEHA Italy	Illumina Human660W	≥1%	≥95%	≥10-4	566284	IMPUTE	proper-info ≥0.4	SNPTEST	6976170	NA	NA
GEHA Danish	Illumina Human660W + Human610	≥1%	≥95%	≥10-6	273120	IMPUTE	proper-info ≥0.4	SNPTEST	8802196	7349433	NA
HRS	Illumina HumanOmni2.5	≥1%	≥98%	≥10-4	1945761	SHAPEIT + IMPUTE	proper-info ≥0.4	SNPTEST	9415581	NA	8912408
LLFS	Illumina HumanOmni2.5	NA	≥98%	NA	1413965	MaCH + minimac	r2hat ≥0.3	Custom SAS software	9430255	8562787	7071426
LLS + GEHA Dutch	Illumina Human660W + HumanOmniExpress	≥1%	≥95%	≥10-4	294544	IMPUTE	proper-info ≥0.4	CC-assoc	8970285	8313776	NA
Longevity	HumanOmniExpress-12v1	≥1%	≥97%	≥10-5	638375	IMPUTE	proper-info ≥0.4	PLINK	6336788	5977193	NA
MrOS	Illumina HumanOmni1_Quad_v1-0 H	≥1%	≥97%	≥10-4	740713	SHAPEIT + minimac	r2hat ≥0.3	PLINK	8721359	6730366	8577555
Newcastle 85+	Illumina HumanOmniExpress + Illumina Human1M	≥1%	≥95%	≥10-6	456393	SHAPEIT + IMPUTE	proper-info ≥0.4	SNPTEST	7130751	NA	NA
RS	Illumina Infinium II + HumanHap550	≥1%	≥98%	≥10-6	512849	MACH	r2hat ≥0.3	ProbABEL	9440773	5246858	9270260
SOF	Illumina HumanOmni1_Quad_v1-0 H	≥1%	≥97%	≥10-4	740713	SHAPEIT + minimac	r2hat ≥0.3	PLINK	8540091	5558327	8398166
Vitality90+	Illumina HumanCoreExome	≥1%	≥95%	≥10-6	236321	SHAPEIT + IMPUTE	proper-info ≥0.4	SNPTEST	8610821	NA	NA
MAF, minor allele frequency; HWE, Hardy-Weinberg equilibrium; NA, not available.
